# Supplementary material for: Bumblebees can discriminate between scent-marks deposited by conspecifics
Source: Sci Rep. 2017 Mar 7;7:43872. doi: 10.1038/srep43872 (PMC5339730; doi:10.1038/srep43872)
Supplement: Supplementary Dataset 1 [file srep43872-s1.csv]

Bumblebees can discriminate between scent-marks deposited by conspecifics
Richard F. Pearce* a, b, Luca Giuggioli b, c, Sean A. Rands a
a School of Biological Sciences, University of Bristol, Bristol, UK
b Bristol Centre for Complexity Sciences, University of Bristol, Bristol, UK
c Department of Engineering Mathematics, University of Bristol, UK
* Corresponding author: Richard.Pearce@Bristol.ac.uk
School of Biological Sciences, Life Sciences Building, University of Bristol,
Tyndall Avenue, Bristol BS8 1TQ, UK
Fig 2
Experiment 1		occurrences out of 6
Absent
	Bee#	1	2	3	4	5	6	7	8	9	10	11	12
	Hover	2	3	5	3	4	4	1	3	4	3	1	2
	Land	6	6	6	6	6	6	6	6	5	6	6	6
	Enter	0	0	0	0	0	0	0	0	0	0	0	0
	Drink	6	6	6	6	6	5	6	6	5	6	6	6
Own
	Bee#	1	2	3	4	5	6	7	8	9	10	11	12
	Hover	5	3	6	3	5	6	6	6	6	5	3	5
	Land	4	3	4	5	3	3	3	1	0	3	3	5
	Enter	0	0	0	0	0	0	0	0	0	0	0	0
	Drink	0	0	0	0	0	1	0	0	0	0	0	1
Experiment 2		occurrences out of 6
Nestmates'
	Bee#	1	2	3	4	5	6	7	8	9	10	11	12
	Hover	2	3	3	6	4	5	6	6	6	5	6	2
	Land	5	5	6	5	5	5	6	6	6	5	6	6
	Enter	0	0	0	0	0	0	0	0	0	0	2	0
	Drink	4	5	6	4	5	5	5	6	6	5	4	6
Own
	Bee#	1	2	3	4	5	6	7	8	9	10	11	12
	Hover	3	5	3	4	6	5	6	6	6	4	6	4
	Land	3	5	5	6	5	3	3	6	2	6	4	4
	Enter	1	0	1	2	2	0	1	3	0	3	1	1
	Drink	2	5	4	0	3	2	2	1	0	2	0	0
Experiment 3		occurrences out of 6
Nestmates'
	Bee#	1	2	3	4	5	6	7	8	9	10	11	12
	Hover	3	6	6	5	3	2	6	6	5	5	6	6
	Land	6	6	6	6	5	6	6	3	5	4	6	5
	Enter	0	0	0	0	0	0	0	0	0	0	0	0
	Drink	6	6	6	6	5	6	6	2	5	4	6	5
Non-nestmates'
	Bee#	1	2	3	4	5	6	7	8	9	10	11	12
	Hover	2	5	6	6	3	1	5	6	6	6	6	6
	Land	6	5	5	4	5	6	3	4	5	1	5	3
	Feed	2	4	2	4	5	5	1	3	1	0	1	2
	Enter	0	0	0	0	0	0	0	0	1	0	1	0
Fig 3
Experiment 1		behaviour as a proportion of initial behaviour
	Given that they Hover, do they Land?
	Bee#	1	2	3	4	5	6	7	8	9	10	11	12
	Absent	1	1	1	1	1	1	1	1	0.75	1	1	1
	Own	0.8	0	0.666666667	0.666666667	0.4	0.5	0.5	0.166666667	0	0.4	0	0.8
	Given that they Land, do they Feed?
	Bee#	1	2	3	4	5	6	7	8	9	10	11	12
	Absent	1	1	1	1	1	0.833333333	1	1	1	1	1	1
	Own	0	0	0	0	0	0.333333333	0	0	0	0	0	0.2
	Given that they hover then Land, do they Feed?
	Bee#	1	2	3	4	5	6	7	8	9	10	11	12
	Absent	1	1	1	1	1	0.75	1	1	1	1	1	1
	Own	0	0*	0	0	0	0.333333333	0	0	0*	0	0*	0
	*no occurrences of hover then land
Experiment 2		behaviour as a proportion of initial behaviour
	Given that they Hover, do they Land?
	Bee#	1	2	3	4	5	6	7	8	9	10	11	12
	Nestmates'	0.5	0.666666667	1	0.833333333	1	0.8	1	1	1	0.8	1	1
	Own	0	0.8	0.666666667	1	0.833333333	0.4	0.5	1	0.333333333	1	0.666666667	0.5
	Given that they Land, do they Feed?
	Bee#	1	2	3	4	5	6	7	8	9	10	11	12
	Nestmates'	0.8	1	1	0.8	1	1	0.833333333	1	1	1	0.666666667	1
	Own	0.666666667	1	0.8	0	0.6	0.666666667	0.666666667	0.166666667	0	0.333333333	0	0
	Given that they hover then Land, do they Feed?
	Bee#	1	2	3	4	5	6	7	8	9	10	11	12
	Nestmates'	1	1	1	0.8	1	1	0.83	1	1	1	0.67	1
	Own	0*	1	0.5	0	0.6	0.5	0.67	0.17	0	0.5	0	0
	*no occurrences of hover then land
Experiment 3		behaviour as a proportion of initial behaviour
	Given that they Hover, do they Land?
	Bee#	1	2	3	4	5	6	7	8	9	10	11	12
	Nestmates'	1	1	1	1	0.666666667	1	1	0.5	0.8	0.6	1	0.833333333
	Non-nestmates'	1	0.8	0.833333333	0.666666667	0.666666667	1	0.4	0.666666667	0.833333333	0.166666667	0.833333333	0.5
	Given that they Land, do they Feed?
	Bee#	1	2	3	4	5	6	7	8	9	10	11	12
	Nestmates'	1	1	1	1	1	1	1	0.666666667	1	1	1	1
	Non-nestmates'	0.333333333	0.8	0.4	1	1	0.833333333	0.333333333	0.75	0.2	0	0.2	0.666666667
	Given that they hover then Land, do they Feed?
	Bee#	1	2	3	4	5	6	7	8	9	10	11	12
	Nestmates'	1	1	1	1	1	1	1	0.666666667	1	1	1	1
	Non-nestmates'	0	0.75	0.4	1	1	0	0.5	0.75	0.2	0	0.2	0.666666667
Fig 4
Experiment 1		number of training bouts required
	Bee#	1	2	3	4	5	6	7	8	9	10	11	12
	bouts	11	11	20	13	16	17	13	13	13	13	12	10
Experiment 2		number of training bouts required
	Bee#	1	2	3	4	5	6	7	8	9	10	11	12
	bouts	19	21	20	13	21	15	19	17	19	22	16	15
Experiment 3		number of training bouts required
	Bee#	1	2	3	4	5	6	7	8	9	10	11	12
	bouts	18	21	14	22	14	24	5	13	21	6	21	6
Durations
Experiment 1		duration of intial flower visit in seconds
Absent
	Bee#	1	2	3	4	5
		3.3	4.9	10.3	15.7	13.3
		9.6	6.2	8.6	6.5	8.3
		7.7	5.1	6.3	11.6	9.9
		40.1	5.9	7.3	16.4	9.7
		22.9	8.2	9.5	10.2	10.1
		22.9	NA	8.9	6.6	7.8
Own
	Bee#	1	2	3	4	5
		na	na	0.15	na	2
		na	na	0.26	na	0.8
		1	na	na	0.9	0.7
		na	na	0.76	na	1.8
		na	na	na	0.62	1.7
		na	na	na	1	na
Experiment 2		duration of intial flower visit in seconds
Nestmates'
	Bee#	1	2	3
		6.8	12.6	2.6
		5	2.9	3.2
Own
	Bee#	1	2	3
		2	1.3	0.2
		1.1	1.3	0.8
Experiment 3		duration of intial flower visit in seconds
Nestmates'
	Bee#	1	2
		4.9	5.6
		3.2	3.3
Non-nestmates'
	Bee#	1	2
		0.1	0.1
		0.3	0.1
